# Supplementary material for: Histone modification in Saccharomyces cerevisiae: A review of the current status
Source: Comput Struct Biotechnol J. 2023 Feb 24;21:1843–50. doi: 10.1016/j.csbj.2023.02.037 (PMC10006725; doi:10.1016/j.csbj.2023.02.037)
Supplement: Supplementary file 1 — Supplementary material. [file mmc1.xlsx]

## Sheet: Histone modification sites
Histone	Site	Modification	References
H2A	K4	acetylation	Crespo M, et al. (2020) PMID: 32933557
		acetylation	Henriksen P, et al. (2012) PMID: 22865919
		benzoylation	Wang D, et al. (2022) PMID: 35296687
	K7	acetylation	Crespo M, et al. (2020) PMID: 32933557
		acetylation	Henriksen P, et al. (2012) PMID: 22865919
		sumoylation	Bhagwat NR, et al. (2021) PMID: 33502312
		benzoylation	Wang D, et al. (2022) PMID: 35296687
	K13	acetylation	Crespo M, et al. (2020) PMID: 32933557
		succinylation	Zhongyu X, et al. (2012) PMID: 22389435
		benzoylation	Wang D, et al. (2022) PMID: 35296687
		sumoylation	Bhagwat NR, et al. (2021) PMID: 33502312
	S15	phosphorylation	MacGilvray ME, et al. (2020) PMID: 32597660
	K21	acetylation	Crespo M, et al. (2020) PMID: 32933557
		methylation	Crespo M, et al. (2020) PMID: 32933557
		sumoylation	Bhagwat NR, et al. (2021) PMID: 33502312
		succinylation	Zhongyu X, et al. (2012) PMID: 22389435
		ubiquitylation	Swaney DL, et al. (2013) PMID: 23749301
	R30	methylation	Crespo M, et al. (2020) PMID: 32933557
	Y58	phosphorylation	Basnet H, et al. (2014) PMID: 25252977
	K75	sumoylation	Bhagwat NR, et al. (2021) PMID: 33502312
	K76	sumoylation	Bhagwat NR, et al. (2021) PMID: 33502312
	R89	methylation	Crespo M, et al. (2020) PMID: 32933557
	K96	acetylation	Crespo M, et al. (2020) PMID: 32933557
		ubiquitylation	Swaney DL, et al. (2013) PMID: 23749301
	K119	acetylation	Ishiguro T, et al. (2018) PMID: 29769606
		malonylation	Ishiguro T, et al. (2018) PMID: 29769606
		malonylation	Zhongyu X, et al. (2012) PMID: 22389435
		sumoylation	Bhagwat NR, et al. (2021) PMID: 33502312
	K120	sumoylation	Bhagwat NR, et al. (2021) PMID: 33502312
	S121	phosphorylation	Shigehiro AK, et al. (2010) PMID: 19965387
		phosphorylation	Ishiguro T, et al. (2018) PMID: 29769606
	K123	sumoylation	Bhagwat NR, et al. (2021) PMID: 33502312
	T125	phosphorylation	Bhagwat NR, et al. (2021) PMID: 33502312
	K126	acetylation	Crespo M, et al. (2020) PMID: 32933557
		ubiquitylation	Swaney DL, et al. (2013) PMID: 23749301
		sumoylation	Bhagwat NR, et al. (2021) PMID: 33502312
	S128	phosphorylation	Crespo M, et al. (2020) PMID: 32933557
		phosphorylation	Albuquerque CP, et al. (2008) PMID: 18407956
		phosphorylation	Kitada T, et al. (2011) PMID: 21212735
		phosphorylation	Chen SH, et al. (2010) PMID: 20190278
		phosphorylation	Ficarro SB, et al. (2002) PMID: 11875433
		phosphorylation	Pultz D, et al. (2012) PMID: 22218487
		phosphorylation	MacGilvray ME, et al. (2020) PMID: 32597660
		phosphorylation	Lanz MC, et al. (2021) PMID: 33491328
		phosphorylation	Swaney DL, et al. (2013) PMID: 23749301
		phosphorylation	Bhagwat NR, et al. (2021) PMID: 33502312
H2B	S1	phosphorylation	MacGilvray ME, et al. (2020) PMID: 32597660
	K3	acetylation	Crespo M, et al. (2020) PMID: 32933557
		acetylation	Henriksen P, et al. (2012) PMID: 22865919
		sumoylation	Bhagwat NR, et al. (2021) PMID: 33502312
	K6	acetylation	Crespo M, et al. (2020) PMID: 32933557
		acetylation	Henriksen P, et al. (2012) PMID: 22865919
		sumoylation	Bhagwat NR, et al. (2021) PMID: 33502312
	K7	acetylation	Crespo M, et al. (2020) PMID: 32933557
		acetylation	Henriksen P, et al. (2012) PMID: 22865919
		sumoylation	Bhagwat NR, et al. (2021) PMID: 33502312
	S10	phosphorylation	Crespo M, et al. (2020) PMID: 32933557
	K11	acetylation	Crespo M, et al. (2020) PMID: 32933557
		acetylation	Henriksen P, et al. (2012) PMID: 22865919
		ubiquitylation	Crespo M, et al. (2020) PMID: 32933557
		sumoylation	Bhagwat NR, et al. (2021) PMID: 33502312
		benzoylation	Wang D, et al. (2022) PMID: 35296687
	K16	acetylation	Crespo M, et al. (2020) PMID: 32933557
		acetylation	Zhang K, et al. (2009) PMID: 19113941
		acetylation	Henriksen P, et al. (2012) PMID: 22865919
		methylation	Wang K, et al. (2015) PMID: 25109467
		sumoylation	Bhagwat NR, et al. (2021) PMID: 33502312
		benzoylation	Wang D, et al. (2022) PMID: 35296687
	K17	acetylation	Crespo M, et al. (2020) PMID: 32933557
		methylation	Wang K, et al. (2015) PMID: 25109467
		sumoylation	Bhagwat NR, et al. (2021) PMID: 33502312
	K21	acetylation	Crespo M, et al. (2020) PMID: 32933557
		acetylation	Zhang K, et al. (2009) PMID: 19113941
		acetylation	Henriksen P, et al. (2012) PMID: 22865919
		butyrylation	Zhang K, et al. (2009) PMID: 19113941
	K22	acetylation	Crespo M, et al. (2020) PMID: 32933557
		acetylation	Zhang K, et al. (2009) PMID: 19113941
		acetylation	Henriksen P, et al. (2012) PMID: 22865919
		benzoylation	Wang D, et al. (2022) PMID: 35296687
	S24	phosphorylation	Lanz MC, et al. (2021) PMID: 33491328
		phosphorylation	MacGilvray ME, et al. (2020) PMID: 32597660
	T25	phosphorylation	Lanz MC, et al. (2021) PMID: 33491328
		phosphorylation	MacGilvray ME, et al. (2020) PMID: 32597660
	S26	phosphorylation	MacGilvray ME, et al. (2020) PMID: 32597660
		phosphorylation	Lanz MC, et al. (2021) PMID: 33491328
	K30	acetylation	Crespo M, et al. (2020) PMID: 32933557
	K34	benzoylation	Wang D, et al. (2022) PMID: 35296687
	K37	acetylation	Crespo M, et al. (2020) PMID: 32933557
		methylation	Crespo M, et al. (2020) PMID: 32933557
		methylation	Zhang K, et al. (2009) PMID: 19113941
		sumoylation	Bhagwat NR, et al. (2021) PMID: 33502312
		succinylation	Zhongyu X, et al. (2012) PMID: 22389435
	T39	phosphorylation	Crespo M, et al. (2020) PMID: 32933557
		phosphorylation	Swaney DL, et al. (2013) PMID: 23749301
		phosphorylation	MacGilvray ME, et al. (2020) PMID: 32597660
	S41	phosphorylation	Albuquerque CP, et al. (2008) PMID: 18407956
	S42	phosphorylation	Crespo M, et al. (2020) PMID: 32933557
	K46	acetylation	Crespo M, et al. (2020) PMID: 32933557
		acetylation	Henriksen P, et al. (2012) PMID: 22865919
		methylation	Crespo M, et al. (2020) PMID: 32933557
		ubiquitylation	Swaney DL, et al. (2013) PMID: 23749301
		sumoylation	Bhagwat NR, et al. (2021) PMID: 33502312
	K49	acetylation	Crespo M, et al. (2020) PMID: 32933557
		acetylation	Henriksen P, et al. (2012) PMID: 22865919
		ubiquitylation	Swaney DL, et al. (2013) PMID: 23749301
		sumoylation	Bhagwat NR, et al. (2021) PMID: 33502312
		succinylation	Zhongyu X, et al. (2012) PMID: 22389435
	K60	ubiquitylation	Swaney DL, et al. (2013) PMID: 23749301
	S61	phosphorylation	Holt LJ, et al. (2009) PMID: 19779198
	K82	acetylation	Crespo M, et al. (2020) PMID: 32933557
		ubiquitylation	Swaney DL, et al. (2013) PMID: 23749301
	K88	acetylation	Crespo M, et al. (2020) PMID: 32933557
		benzoylation	Wang D, et al. (2022) PMID: 35296687
		ubiquitylation	Swaney DL, et al. (2013) PMID: 23749301
		sumoylation	Bhagwat NR, et al. (2021) PMID: 33502312
		succinylation	Weinert BT, et al. (2013) PMID: 23954790
	K89	sumoylation	Bhagwat NR, et al. (2021) PMID: 33502312
	K111	acetylation	Crespo M, et al. (2020) PMID: 32933557
		acetylation	Henriksen P, et al. (2012) PMID: 22865919
		methylation	Crespo M, et al. (2020) PMID: 32933557
		methylation	Zhang K, et al. (2009) PMID: 19113941
		ubiquitylation	Swaney DL, et al. (2013) PMID: 23749301
		sumoylation	Bhagwat NR, et al. (2021) PMID: 33502312
	S115	phosphorylation	MacGilvray ME, et al. (2020) PMID: 32597660
	T122	phosphorylation	Swaney DL, et al. (2013) PMID: 23749301
	K123	acetylation	Crespo M, et al. (2020) PMID: 32933557
		acetylation	Henriksen P, et al. (2012) PMID: 22865919
		ubiquitylation	Tomson BN, et al. (2011) PMID: 21441211
		ubiquitylation	Lee JS, et al. (2012) PMID: 22549955
		ubiquitylation	Nakanishi S, et al. (2009) PMID: 19667127
		ubiquitylation	Crespo M, et al. (2020) PMID: 32933557
		ubiquitylation	Meriesh HA, et al. (2020) PMID: 32245891
		ubiquitylation	Gallego LD, et al. (2020) PMID: 32214243
		ubiquitylation	Kolawa N, et al. (2013) PMID: 23793018
		ubiquitylation	Dong L and Xu CW (2004) PMID: 14660635
		ubiquitylation	Qin S, et al. (2009) PMID: 19188254
		ubiquitylation	Fleming AB, et al. (2008) PMID: 18614047
		ubiquitylation	Latham JA, et al. (2011) PMID: 21884933
		ubiquitylation	Swaney DL, et al. (2013) PMID: 23749301
		sumoylation	Bhagwat NR, et al. (2021) PMID: 33502312
	S126	phosphorylation	Crespo M, et al. (2020) PMID: 32933557
		phosphorylation	Swaney DL, et al. (2013) PMID: 23749301
	S127	phosphorylation	Swaney DL, et al. (2013) PMID: 23749301
		phosphorylation	Bhagwat NR, et al. (2021) PMID: 33502312
	T128	phosphorylation	Bhagwat NR, et al. (2021) PMID: 33502312
		phosphorylation	Swaney DL, et al. (2013) PMID: 23749301
		phosphorylation	Chen SH, et al. (2010) PMID: 20190278
H3	R2	methylation	Kirmizis A, et al. (2009) PMID: 19270702
	K4	acetylation	Guillemette B, et al. (2011) PMID: 21483810
		methylation	Soares LM and Buratowski S (2012) PMID: 22431730
		methylation	Yang L, et al. (2010) PMID: 19699711
		methylation	Qin S, et al. (2009) PMID: 19188254
		methylation	Fleming AB, et al. (2008) PMID: 18614047
		methylation	Nakanishi S, et al. (2009) PMID: 19667127
		methylation	Latham JA, et al. (2011) PMID: 21884933
		methylation	Laribee RN, et al. (2007) PMID: 17389396
		methylation	Guillemette B, et al. (2011) PMID: 21483810
		methylation	Lee JS, et al. (2012) PMID: 22549955
		methylation	De Vos D, et al. (2011) PMID: 21760613
		methylation	Foster ER and Downs JA (2009) PMID: 19255247
		methylation	Boa S, et al. (2003) PMID: 12845608
		methylation	Kirmizis A, et al. (2009) PMID: 19270702
		sumoylation	Bhagwat NR, et al. (2021) PMID: 33502312
		benzoylation	Wang D, et al. (2022) PMID: 35296687
	K9	acetylation	Friis RM, et al. (2009) PMID: 19406923
		acetylation	Yang L, et al. (2010) PMID: 19699711
		acetylation	Meriesh HA, et al. (2020) PMID: 32245891
		acetylation	Fleming AB, et al. (2008) PMID: 18614047
		acetylation	Qin S, et al. (2009) PMID: 19188254
		acetylation	Lavoie H, et al. (2010) PMID: 20231876
		acetylation	Ngubo M, et al. (2011) PMID: 21726436
		acetylation	Crespo M, et al. (2020) PMID: 32933557
		sumoylation	Bhagwat NR, et al. (2021) PMID: 33502312
		benzoylation	Wang D, et al. (2022) PMID: 35296687
		crotonylation	Kollenstart L, et al. (2019) PMID: 31699900
	S10	phosphorylation	MacGilvray ME, et al. (2020) PMID: 32597660
		phosphorylation	Krishnamoorthy T, et al. (2006) PMID: 16980586
		phosphorylation	Crespo M, et al. (2020) PMID: 32933557
		phosphorylation	Lanz MC, et al. (2021) PMID: 33491328
	T11	phosphorylation	Oh S, et al. (2018) PMID: 29938647
		phosphorylation	Zhang S, et al. (2021) PMID: 33500413
		phosphorylation	Kniewel R, et al. (2017) PMID: 28986445
	K14	acetylation	Qin S, et al. (2009) PMID: 19188254
		acetylation	Yang L, et al. (2010) PMID: 19699711
		acetylation	Fleming AB, et al. (2008) PMID: 18614047
		acetylation	Liu Q, et al. (2020) PMID: 32469861
		acetylation	Ngubo M, et al. (2011) PMID: 21726436
		acetylation	Zhang K, et al. (2009) PMID: 19113941
		acetylation	Meriesh HA, et al. (2020) PMID: 32245891
		acetylation	Nagarajan M, et al. (2010) PMID: 20421933
		acetylation	Crespo M, et al. (2020) PMID: 32933557
		sumoylation	Bhagwat NR, et al. (2021) PMID: 33502312
		benzoylation	Wang D, et al. (2022) PMID: 35296687
		butyrylation	Zhang K, et al. (2009) PMID: 19113941
		crotonylation	Kollenstart L, et al. (2019) PMID: 31699900
	K18	acetylation	Friis RM, et al. (2009) PMID: 19406923
		acetylation	Meriesh HA, et al. (2020) PMID: 32245891
		acetylation	Henriksen P, et al. (2012) PMID: 22865919
		acetylation	Qin S, et al. (2009) PMID: 19188254
		acetylation	Yang L, et al. (2010) PMID: 19699711
		acetylation	Canzonetta C, et al. (2016) PMID: 27741413
		acetylation	Crespo M, et al. (2020) PMID: 32933557
		acetylation	Lanza AM, et al. (2012) PMID: 22558379
		methylation	Wang K, et al. (2015) PMID: 25109467
		sumoylation	Bhagwat NR, et al. (2021) PMID: 33502312
		benzoylation	Wang D, et al. (2022) PMID: 35296687
		crotonylation	Kollenstart L, et al. (2019) PMID: 31699900
	K23	acetylation	Crespo M, et al. (2020) PMID: 32933557
		acetylation	Henriksen P, et al. (2012) PMID: 22865919
		acetylation	Yang L, et al. (2010) PMID: 19699711
		acetylation	Qin S, et al. (2009) PMID: 19188254
		sumoylation	Bhagwat NR, et al. (2021) PMID: 33502312
		benzoylation	Wang D, et al. (2022) PMID: 35296687
		crotonylation	Kollenstart L, et al. (2019) PMID: 31699900
		propionylation	Zhang K, et al. (2009) PMID: 19113941
	R26	methylation	Wang K, et al. (2015) PMID: 25109467
	K27	acetylation	Meriesh HA, et al. (2020) PMID: 32245891
		acetylation	Friis RM, et al. (2009) PMID: 19406923
		acetylation	Yang L, et al. (2010) PMID: 19699711
		acetylation	Zhang K, et al. (2009) PMID: 19113941
		acetylation	Crespo M, et al. (2020) PMID: 32933557
		acetylation	Henriksen P, et al. (2012) PMID: 22865919
		methylation	Zhang K, et al. (2009) PMID: 19113941
		ubiquitylation	Swaney DL, et al. (2013) PMID: 23749301
		sumoylation	Bhagwat NR, et al. (2021) PMID: 33502312
		benzoylation	Wang D, et al. (2022) PMID: 35296687
		butyrylation	Zhang K, et al. (2009) PMID: 19113941
		crotonylation	Kollenstart L, et al. (2019) PMID: 31699900
	S28	phosphorylation	Crespo M, et al. (2020) PMID: 32933557
		phosphorylation	Swaney DL, et al. (2013) PMID: 23749301
	S31	phosphorylation	Swaney DL, et al. (2013) PMID: 23749301
	K36	acetylation	Crespo M, et al. (2020) PMID: 32933557
		acetylation	Henriksen P, et al. (2012) PMID: 22865919
		acetylation	Ngubo M, et al. (2011) PMID: 21726436
		methylation	Santos-Rosa H, et al. (2021) PMID: 33979575
		methylation	Zhang K, et al. (2009) PMID: 19113941
		methylation	Gkouskou K, et al. (2020) PMID: 31784768
		methylation	Crespo M, et al. (2020) PMID: 32933557
		methylation	Caslavka Zempel KE, et al. (2016) PMID: 27696855
		methylation	Long LJ, et al. (2020) PMID: 32403026
		methylation	Yang L, et al. (2010) PMID: 19699711
		methylation	Wang K, et al. (2015) PMID: 25109467
		methylation	Strahl BD, et al. (2002) PMID: 11839797
		methylation	Fleming AB, et al. (2008) PMID: 18614047
		benzoylation	Wang D, et al. (2022) PMID: 35296687
		butyrylation	Zhang K, et al. (2009) PMID: 19113941
	K37	methylation	Zhang K, et al. (2009) PMID: 19113941
		methylation	Wang K, et al. (2015) PMID: 25109467
		methylation	Caslavka Zempel KE, et al. (2016) PMID: 27696855
		benzoylation	Wang D, et al. (2022) PMID: 35296687
		ubiquitylation	Swaney DL, et al. (2013) PMID: 23749301
		sumoylation	Bhagwat NR, et al. (2021) PMID: 33502312
	R40	methylation	Crespo M, et al. (2020) PMID: 32933557
	K42	acetylation	Crespo M, et al. (2020) PMID: 32933557
		sumoylation	Bhagwat NR, et al. (2021) PMID: 33502312
		benzoylation	Wang D, et al. (2022) PMID: 35296687
	T45	phosphorylation	Baker SP, et al. (2010) PMID: 20139971
		phosphorylation	Crespo M, et al. (2020) PMID: 32933557
	K56	acetylation	Xu F, et al. (2005) PMID: 15882620
		acetylation	Driscoll R, et al. (2007) PMID: 17272722
		acetylation	Drogaris P, et al. (2008) PMID: 18671409
		acetylation	Liu Q, et al. (2020) PMID: 32469861
		acetylation	Zhang K, et al. (2009) PMID: 19113941
		acetylation	Yang L, et al. (2010) PMID: 19699711
		acetylation	Henriksen P, et al. (2012) PMID: 22865919
		acetylation	Agez M, et al. (2007) PMID: 17292837
		acetylation	Zunder RM, et al. (2012) PMID: 22198837
		acetylation	Aslam A and Logie C (2010) PMID: 20520775
		acetylation	Ozdemir A, et al. (2005) PMID: 15888442
		acetylation	Crespo M, et al. (2020) PMID: 32933557
		ubiquitylation	Swaney DL, et al. (2013) PMID: 23749301
		sumoylation	Bhagwat NR, et al. (2021) PMID: 33502312
		benzoylation	Wang D, et al. (2022) PMID: 35296687
		propionylation	Zhang K, et al. (2009) PMID: 19113941
		malonylation	Zhongyu X, et al. (2012) PMID: 22389435
	S57	phosphorylation	Aslam A and Logie C (2010) PMID: 20520775
		phosphorylation	Lanz MC, et al. (2021) PMID: 33491328
		phosphorylation	Crespo M, et al. (2020) PMID: 32933557
	K79	acetylation	Bheda P, et al. (2012) PMID: 22474337
		acetylation	Zhang K, et al. (2009) PMID: 19113941
		methylation	Long LJ, et al. (2020) PMID: 32403026
		methylation	Foster ER and Downs JA (2009) PMID: 19255247
		methylation	Ng HH, et al. (2002) PMID: 12080090
		methylation	De Vos D, et al. (2011) PMID: 21760613
		methylation	Gkouskou K, et al. (2020) PMID: 31784768
		methylation	Fleming AB, et al. (2008) PMID: 18614047
		methylation	Qin S, et al. (2009) PMID: 19188254
		methylation	Crespo M, et al. (2020) PMID: 32933557
		methylation	Zhang K, et al. (2009) PMID: 19113941
		methylation	Lee JS, et al. (2012) PMID: 22549955
		methylation	Yang L, et al. (2010) PMID: 19699711
		methylation	Stulemeijer IJ, et al. (2011) PMID: 21291527
		methylation	Nakanishi S, et al. (2009) PMID: 19667127
		methylation	Evans ML, et al. (2008) PMID: 18327589
		ubiquitylation	Swaney DL, et al. (2013) PMID: 23749301
		sumoylation	Bhagwat NR, et al. (2021) PMID: 33502312
		succinylation	Zhongyu X, et al. (2012) PMID: 22389435
	R83	methylation	Crespo M, et al. (2020) PMID: 32933557
	S87	phosphorylation	Lanz MC, et al. (2021) PMID: 33491328
	K115	benzoylation	Wang D, et al. (2022) PMID: 35296687
	K125	sumoylation	Bhagwat NR, et al. (2021) PMID: 33502312
H4	S1	phosphorylation	Krishnamoorthy T, et al. (2006) PMID: 16980586
	R3	methylation	Vassia S, et al. (2013) PMID: 24068969
	K5	acetylation	Crespo M, et al. (2020) PMID: 32933557
		acetylation	Zhang K, et al. (2009) PMID: 19113941
		acetylation	Friis RM, et al. (2009) PMID: 19406923
		acetylation	Zhou BO, et al. (2011) PMID: 21249184
		methylation	Green EM, et al. (2012) PMID: 22343720
		sumoylation	Dafna N, et al. (2006) PMID: 16598039
		benzoylation	Wang D, et al. (2022) PMID: 35296687
		crotonylation	Kollenstart L, et al. (2019) PMID: 31699900
	K8	acetylation	Friis RM, et al. (2009) PMID: 19406923
		acetylation	Henriksen P, et al. (2012) PMID: 22865919
		acetylation	Crespo M, et al. (2020) PMID: 32933557
		acetylation	Zhang K, et al. (2009) PMID: 19113941
		acetylation	Kaiser GS, et al. (2011) PMID: 21658395
		methylation	Green EM, et al. (2012) PMID: 22343720
		sumoylation	Dafna N, et al. (2006) PMID: 16598039
		sumoylation	Bhagwat NR, et al. (2021) PMID: 33502312
		benzoylation	Wang D, et al. (2022) PMID: 35296687
		butyrylation	Zhang K, et al. (2009) PMID: 19113941
		crotonylation	Kollenstart L, et al. (2019) PMID: 31699900
		2-Hydroxyisobutyrylation	Jing H, et al. (2017) PMID: 28768809
	K12	acetylation	Henriksen P, et al. (2012) PMID: 22865919
		acetylation	Friis RM, et al. (2009) PMID: 19406923
		acetylation	Zhou BO, et al. (2011) PMID: 21249184
		acetylation	Crespo M, et al. (2020) PMID: 32933557
		acetylation	Zhang K, et al. (2009) PMID: 19113941
		acetylation	Ngubo M, et al. (2011) PMID: 21726436
		methylation	Green EM, et al. (2012) PMID: 22343720
		sumoylation	Dafna N, et al. (2006) PMID: 16598039
		sumoylation	Bhagwat NR, et al. (2021) PMID: 33502312
		benzoylation	Wang D, et al. (2022) PMID: 35296687
		crotonylation	Kollenstart L, et al. (2019) PMID: 31699900
	K16	acetylation	Zhang K, et al. (2009) PMID: 19113941
		acetylation	Millar CB, et al. (2004) PMID: 16117649
		acetylation	Crespo M, et al. (2020) PMID: 32933557
		acetylation	Ngubo M, et al. (2011) PMID: 21726436
		acetylation	Liu Q, et al. (2020) PMID: 32469861
		acetylation	Henriksen P, et al. (2012) PMID: 22865919
		sumoylation	Dafna N, et al. (2006) PMID: 16598039
		crotonylation	Kollenstart L, et al. (2019) PMID: 31699900
	R17	methylation	Crespo M, et al. (2020) PMID: 32933557
	K20	methylation	Assaf W, et al. (2015) PMID: 25801168
		sumoylation	Dafna N, et al. (2006) PMID: 16598039
		benzoylation	Wang D, et al. (2022) PMID: 35296687
	T30	phosphorylation	Viéitez C, et al. (2020) PMID: 32064518
	K31	acetylation	Crespo M, et al. (2020) PMID: 32933557
		methylation	Crespo M, et al. (2020) PMID: 32933557
		ubiquitylation	Swaney DL, et al. (2013) PMID: 23749301
		benzoylation	Wang D, et al. (2022) PMID: 35296687
		succinylation	Weinert BT, et al. (2013) PMID: 23954790
		succinylation	Zhongyu X, et al. (2012) PMID: 22389435
	K44	benzoylation	Wang D, et al. (2022) PMID: 35296687
	S47	phosphorylation	Viéitez C, et al. (2020) PMID: 32064518
		phosphorylation	Albuquerque CP, et al. (2008) PMID: 18407956
		phosphorylation	MacGilvray ME, et al. (2020) PMID: 32597660
		phosphorylation	Holt LJ, et al. (2009) PMID: 19779198
		phosphorylation	Crespo M, et al. (2020) PMID: 32933557
		phosphorylation	Zhou X, et al. (2021) PMID: 33481703
		phosphorylation	Lanz MC, et al. (2021) PMID: 33491328
	R55	methylation	Zhang K, et al. (2009) PMID: 19113941
	K59	ubiquitylation	Swaney DL, et al. (2013) PMID: 23749301
		benzoylation	Wang D, et al. (2022) PMID: 35296687
	S60	phosphorylation	Zhou X, et al. (2021) PMID: 33481703
		phosphorylation	Holt LJ, et al. (2009) PMID: 19779198
		phosphorylation	Albuquerque CP, et al. (2008) PMID: 18407956
		phosphorylation	Chen SH, et al. (2010) PMID: 20190278
		phosphorylation	Lanz MC, et al. (2021) PMID: 33491328
	S64	phosphorylation	Holt LJ, et al. (2009) PMID: 19779198
		phosphorylation	Chen SH, et al. (2010) PMID: 20190278
		phosphorylation	Lanz MC, et al. (2021) PMID: 33491328
		phosphorylation	Zhou X, et al. (2021) PMID: 33481703
	K77	acetylation	Crespo M, et al. (2020) PMID: 32933557
		ubiquitylation	Swaney DL, et al. (2013) PMID: 23749301
		sumoylation	Bhagwat NR, et al. (2021) PMID: 33502312
		succinylation	Jing Y, et al. (2020) PMID: 32766790
		succinylation	Zhongyu X, et al. (2012) PMID: 22389435
	K79	acetylation	Crespo M, et al. (2020) PMID: 32933557
		sumoylation	Bhagwat NR, et al. (2021) PMID: 33502312
	T80	phosphorylation	Millan-Zambrano G, et al. (2018) PMID: 30454561
	K91	acetylation	Henriksen P, et al. (2012) PMID: 22865919
		acetylation	Crespo M, et al. (2020) PMID: 32933557
		benzoylation	Wang D, et al. (2022) PMID: 35296687
		ubiquitylation	Swaney DL, et al. (2013) PMID: 23749301
		sumoylation	Bhagwat NR, et al. (2021) PMID: 33502312
		glutarylation	Xiucong B, et al. (2019) PMID: 31542297
H2A.Z	K3	benzoylation	Wang D, et al. (2022) PMID: 35296687
	K8	benzoylation	Wang D, et al. (2022) PMID: 35296687
	K10	benzoylation	Wang D, et al. (2022) PMID: 35296687
		acetylation	Henriksen P, et al. (2012) PMID: 22865919
	K14	acetylation	Henriksen P, et al. (2012) PMID: 22865919
		acetylation	Millar C.B, et al. (2006) PMID: 16543223
		benzoylation	Wang D, et al. (2022) PMID: 35296687
		sumoylation	Bhagwat NR, et al. (2021) PMID: 33502312
	S103	phosphorylation	Lanz MC, et al. (2021) PMID: 33491328
	K120	acetylation	Henriksen P, et al. (2012) PMID: 22865919
	K125	acetylation	Henriksen P, et al. (2012) PMID: 22865919
		sumoylation	Bhagwat NR, et al. (2021) PMID: 33502312
		sumoylation	Kalocsay M, et al. (2009) PMID: 19217407
	K132	sumoylation	Kalocsay M, et al. (2009) PMID: 19217407
Cse4	K3	ubiquitylation	Hewawasam G, et al. (2010) PMID: 21070970
	S8	phosphorylation	Mishra PK, et al. (2019) PMID: 30726152
	S9	phosphorylation	Mishra PK, et al. (2019) PMID: 30726152
	S13	phosphorylation	Mishra PK, et al. (2019) PMID: 30726152
	S15	phosphorylation	Mishra PK, et al. (2019) PMID: 30726152
	S16	phosphorylation	Mishra PK, et al. (2019) PMID: 30726152
	S32	phosphorylation	Mishra PK, et al. (2019) PMID: 30726152
	R36	methylation	Samel A, et al. (2012) PMID: 22615363
		methylation	Anedchenko EA, et al. (2019) PMID: 30389668
	S39	phosphorylation	Mishra PK, et al. (2019) PMID: 30726152
	K48	acetylation	Anedchenko EA, et al. (2019) PMID: 30389668
	K64	sumoylation	Ohkuni K, et al. (2018) PMID: 29432128
		sumoylation	Ohkuni K, et al. (2020) PMID: 32111629
	S104	phosphorylation	Lanz MC, et al. (2021) PMID: 33491328
		phosphorylation	Mishra PK, et al. (2019) PMID: 30726152
	K130	sumoylation	Bhagwat NR, et al. (2021) PMID: 33502312
		ubiquitylation	Hewawasam G, et al. (2010) PMID: 21070970
	S153	phosphorylation	Mishra PK, et al. (2019) PMID: 30726152
	K154	ubiquitylation	Hewawasam G, et al. (2010) PMID: 21070970
	K162	ubiquitylation	Hewawasam G, et al. (2010) PMID: 21070970
	K171	ubiquitylation	Hewawasam G, et al. (2010) PMID: 21070970
	K214	sumoylation	Ohkuni K, et al. (2020) PMID: 32111629
	K215	sumoylation	Ohkuni K, et al. (2020) PMID: 32111629
